# Supplementary material for: Copy-Number Aberrations in Circulating Tumor DNA Enable Diagnosis and Risk Stratification of Pediatric Neuroblastic Tumors
Source: Cancer Res Commun. 2026 Jan 6;6(1):36–46. doi: 10.1158/2767-9764.CRC-25-0452 (PMC12768895; doi:10.1158/2767-9764.CRC-25-0452)
Supplement: Supplementary Table S1 — Table S1. The demographic characteristics of patients. [file crc-25-0452_supplementary_table_s1_supps1.xlsx]

## Sheet: Table S1
Table S1. The demographic characteristics of patients.
Characteristic	N	%
Gender
Male	41	0.561644
Female	32	0.438356
Diagnostic age category
< 18 months	19	0.260274
≥ 18 months	54	0.739726
Histological category
Neuroblastoma	41	0.561644
Ganglioneuroblastoma	22	0.30137
Ganglioneuroma	10	0.136986
INSS stage
Stage 1	39	0.534247
Stage 2A/2B	9	0.123288
Stage 3	9	0.123288
Stage 4	15	0.205479
Stage 4S	1	0.0136986
INRG classification
High	17	0.232877
Intermediate	6	0.0821918
Low/Very low	50	0.684932
MYCN status
Amplified	6	0.0821918
Non-amplified	47	0.643836
Unknown	20	0.273973
INSS, International Neuroblastoma Staging System; INRG, International Neuroblastoma Risk Group
