# Supplementary material for: Copy-Number Aberrations in Circulating Tumor DNA Enable Diagnosis and Risk Stratification of Pediatric Neuroblastic Tumors
Source: Cancer Res Commun. 2026 Jan 6;6(1):36–46. doi: 10.1158/2767-9764.CRC-25-0452 (PMC12768895; doi:10.1158/2767-9764.CRC-25-0452)
Supplement: Supplementary Table S2 — Table S2. The characteristics of ctDNA samples from pNT patients and healthy controls. [file crc-25-0452_supplementary_table_s2_supps2.xlsx]

## Sheet: Supplementary Table S2
Supplementary Table S2. The characteristics of ctDNA samples from pNT patients and healthy controls.
Patient ID	Sample name (pre-chemotherapy)	Sample name (post-chemotherapy)	TFx (%, pre-chemotherapy)	TFx (%, post-chemotherapy)	Chromosomal instability (pre-chemotherapy)	Chromosomal instability (post-chemotherapy)	HRD score (pre-chemotherapy)	HRD score (post-chemotherapy)	Reads (million, pre-chemotherapy)	Reads (million, post-chemotherapy)	Gender	Age of diagnosis in years	Histological category	Risk groupa	INSS Stage	INRGSS	MYCN status
ZJUCH-NB-748	ZJUCH-NB-PL-BC-748	N/A	0.220863	N/A	Neg	N/A	0	N/A	20.1	N/A	Male	5.74521	Ganglioneuroblastoma	Low risk	1	L1	Non-amp
ZJUCH-NB-744	ZJUCH-NB-PL-BC-744	N/A	0.116531	N/A	Neg	N/A	0	N/A	14.4	N/A	Male	3.83288	Neuroblastoma	Very low risk	1	L1	Non-amp
ZJUCH-NB-733	ZJUCH-NB-PL-BC-733	N/A	43.4578	N/A	1+、2q-、3-、5-、7p-、7q+、8p-、9-、10-、11p+、11q-、15-、16-、17p-、17q+、18+、21-	N/A	6	N/A	4.7	N/A	Male	4.0137	Neuroblastoma	High risk	4	M	Non-amp
ZJUCH-NB-732	ZJUCH-NB-PL-BC-732	N/A	0.525401	N/A	Neg	N/A	0	N/A	16.8	N/A	Female	0.852055	Neuroblastoma	Very low risk	1	L1	Non-amp
ZJUCH-NB-731	ZJUCH-NB-PL-BC-731	N/A	0.0538502	N/A	Neg	N/A	0	N/A	18.2	N/A	Male	1.15616	Ganglioneuroblastoma	Low risk	1	L1	Non-amp
ZJUCH-NB-730	ZJUCH-NB-PL-BC-730	N/A	30.5041	N/A	2q-、5p-、5q+、7+、9q+、10-、11p+、12q+、14-、15+、17q+、18+、22q+	N/A	11	N/A	15.6	N/A	Male	4.75342	Neuroblastoma	Intermediate risk	3	L2	Non-amp
ZJUCH-NB-723	ZJUCH-NB-PL-BC-723	N/A	3.21109	N/A	7q+、11p+、11q-、17q+	N/A	8	N/A	16.7	N/A	Male	0.789041	Neuroblastoma	High risk	4	M	Non-amp
ZJUCH-NB-722	ZJUCH-NB-PL-BC-722	N/A	0.215058	N/A	Neg	N/A	0	N/A	17.7	N/A	Male	1.55068	Neuroblastoma	Low risk	2	L1	Non-amp
ZJUCH-NB-716	ZJUCH-NB-PL-BC-716	N/A	0.151542	N/A	Neg	N/A	0	N/A	13.5	N/A	Female	4.43288	Ganglioneuroblastoma	Very low risk	1	L1	Unknown
ZJUCH-NB-707	ZJUCH-NB-PL-BC-707	N/A	0.0906999	N/A	Neg	N/A	4	N/A	16.8	N/A	Male	4.27945	Ganglioneuroma	Very low risk	1	L1	Unknown
ZJUCH-NB-706	ZJUCH-NB-PL-BC-706	N/A	0.110021	N/A	Neg	N/A	0	N/A	20.1	N/A	Female	4.90685	Ganglioneuroblastoma	Very low risk	2	L2	Non-amp
ZJUCH-NB-702	ZJUCH-NB-PL-BC-702	N/A	0.0453335	N/A	Neg	N/A	1	N/A	23.7	N/A	Male	3.07397	Ganglioneuroblastoma	Very low risk	1	L1	Non-amp
ZJUCH-NB-658	ZJUCH-NB-PL-BC-658	N/A	0.0488873	N/A	Neg	N/A	0	N/A	16.3	N/A	Male	4.97534	Ganglioneuroblastoma	High risk	4	M	Non-amp
ZJUCH-NB-655	ZJUCH-NB-PL-BC-655	N/A	0.0772115	N/A	Neg	N/A	0	N/A	18.1	N/A	Male	5.44932	Ganglioneuroma	Very low risk	1	L1	Unknown
ZJUCH-NB-653	ZJUCH-NB-PL-BC-653	N/A	2.67758	N/A	1p-、1q+、17q+	N/A	3	N/A	25.6	N/A	Male	1.37808	Neuroblastoma	High risk	4	M	Amp
ZJUCH-NB-647	ZJUCH-NB-PL-BC-647	N/A	0.28624	N/A	Neg	N/A	0	N/A	17.1	N/A	Male	10.0192	Ganglioneuroblastoma	Very low risk	1	L1	Unknown
ZJUCH-NB-640	ZJUCH-NB-PL-BC-640	N/A	0.166355	N/A	Neg	N/A	0	N/A	18.6	N/A	Female	7.64932	Ganglioneuroblastoma	Very low risk	1	L2	Unknown
ZJUCH-NB-637	ZJUCH-NB-PL-BC-637	N/A	50.3859	N/A	2p+、5p-、7+、9-、10-、11-、12p-、13+、14-、16-、17+、18+、22+	N/A	2	N/A	17.2	N/A	Male	2.36712	Neuroblastoma	High risk	4	M	Amp
ZJUCH-NB-624	ZJUCH-NB-PL-BC-624	N/A	1.51391	N/A	11q-、12q+、17q+	N/A	5	N/A	17.9	N/A	Female	2.74247	Neuroblastoma	Intermediate risk	2	L2	Non-amp
ZJUCH-NB-622	ZJUCH-NB-PL-BC-622	N/A	0.472629	N/A	Neg	N/A	0	N/A	14.4	N/A	Male	7.19178	Ganglioneuroblastoma	Very low risk	1	L1	Unknown
ZJUCH-NB-619	ZJUCH-NB-PL-BC-619	N/A	0.347246	N/A	Neg	N/A	0	N/A	22.4	N/A	Male	0.271233	Neuroblastoma	Very low risk	1	L1	Non-amp
ZJUCH-NB-618	ZJUCH-NB-PL-BC-618	N/A	1.05961	N/A	Neg	N/A	34	N/A	12	N/A	Female	3.6274	Neuroblastoma	Very low risk	1	L1	Non-amp
ZJUCH-NB-615	ZJUCH-NB-PL-BC-615	N/A	0.337591	N/A	Neg	N/A	0	N/A	21.9	N/A	Female	0.07	Neuroblastoma	Very low risk	4S	MS	Non-amp
ZJUCH-NB-597	ZJUCH-NB-PL-BC-597	N/A	0.0544084	N/A	Neg	N/A	7	N/A	17.6	N/A	Male	2.93151	Neuroblastoma	Very low risk	1	L1	Non-amp
ZJUCH-NB-584	ZJUCH-NB-PL-BC-584	N/A	0.256552	N/A	Neg	N/A	0	N/A	24.3	N/A	Female	3.77534	Ganglioneuroblastoma	Very low risk	1	L1	Unknown
ZJUCH-NB-583	ZJUCH-NB-PL-BC-583	N/A	0.190304	N/A	Neg	N/A	0	N/A	16.2	N/A	Female	0.180822	Neuroblastoma	Low risk	2	L2	Non-amp
ZJUCH-NB-577	ZJUCH-NB-PL-BC-577	N/A	0.429219	N/A	Neg	N/A	0	N/A	19.3	N/A	Male	0.0739726	Neuroblastoma	Very low risk	1	L1	Non-amp
ZJUCH-NB-565	ZJUCH-NB-PL-BC-565	N/A	0.60428	N/A	Neg	N/A	0	N/A	14.2	N/A	Male	7.00822	Ganglioneuroma	Very low risk	1	L1	Unknown
ZJUCH-NB-561	ZJUCH-NB-PL-BC-561	N/A	0.341577	N/A	Neg	N/A	22	N/A	24.2	N/A	Female	1.27123	Neuroblastoma	Low risk	2	L2	Non-amp
ZJUCH-NB-550	ZJUCH-NB-PL-BC-550	N/A	0.01786	N/A	Neg	N/A	0	N/A	17	N/A	Female	3.27671	Ganglioneuroblastoma	Low risk	3	L2	Non-amp
ZJUCH-NB-544	ZJUCH-NB-PL-BC-544	N/A	0.0790278	N/A	Neg	N/A	0	N/A	18	N/A	Female	5.10137	Ganglioneuroblastoma	Very low risk	1	L1	Unknown
ZJUCH-NB-535	ZJUCH-NB-PL-BC-535	N/A	0.630856	N/A	Neg	N/A	19	N/A	22.5	N/A	Male	0.830137	Neuroblastoma	Very low risk	2	L1	Non-amp
ZJUCH-NB-530	ZJUCH-NB-PL-BC-530	N/A	0.118309	N/A	Neg	N/A	0	N/A	24.9	N/A	Female	4.50959	Ganglioneuroblastoma	Very low risk	1	L2	Unknown
ZJUCH-NB-513	ZJUCH-NB-PL-BC-513	N/A	0.188907	N/A	Neg	N/A	0	N/A	27.9	N/A	Female	3.44932	Neuroblastoma	Very low risk	1	L1	Non-amp
ZJUCH-NB-505	ZJUCH-NB-PL-BC-505	N/A	0.292094	N/A	Neg	N/A	0	N/A	16.9	N/A	Female	6.60822	Ganglioneuroma	Very low risk	1	L1	Unknown
ZJUCH-NB-489	ZJUCH-NB-PL-BC-489	N/A	7.6952	N/A	21q-	N/A	0	N/A	10.8	N/A	Female	0.79726	Neuroblastoma	Very low risk	1	L1	Non-amp
ZJUCH-NB-486	ZJUCH-NB-PL-BC-486	N/A	0.382034	N/A	Neg	N/A	18	N/A	25.9	N/A	Male	2.91781	Neuroblastoma	Intermediate risk	2	L2	Non-amp
ZJUCH-NB-473	ZJUCH-NB-PL-BC-473	N/A	0.110253	N/A	Neg	N/A	0	N/A	19.8	N/A	Female	11.1753	Ganglioneuroblastoma	Very low risk	1	L1	Unknown
ZJUCH-NB-464	ZJUCH-NB-PL-BC-464	N/A	7.80945	N/A	Neg	N/A	0	N/A	9.3	N/A	Female	1.44384	Neuroblastoma	Low risk	1	L2	Non-amp
ZJUCH-NB-461	ZJUCH-NB-PL-BC-461	N/A	0.515964	N/A	Neg	N/A	0	N/A	25.4	N/A	Male	0.164384	Neuroblastoma	Very low risk	1	L1	Non-amp
ZJUCH-NB-452	ZJUCH-NB-PL-BC-452	N/A	0.181284	N/A	Neg	N/A	25	N/A	14.3	N/A	Female	9.19178	Ganglioneuroblastoma	Very low risk	1	L1	Non-amp
ZJUCH-NB-442	ZJUCH-NB-PL-BC-442	N/A	0.0876667	N/A	Neg	N/A	0	N/A	14.4	N/A	Female	4.78082	Ganglioneuroma	Very low risk	1	L1	Non-amp
ZJUCH-NB-413	ZJUCH-NB-PL-BC-413	N/A	0.224473	N/A	Neg	N/A	28	N/A	20.6	N/A	Female	1.4	Ganglioneuroblastoma	Very low risk	2	L2	Non-amp
ZJUCH-NB-385	ZJUCH-NB-PL-BC-385	N/A	16.2494	N/A	2q-、3p+、6p+、7q+、10p-、11q-、12q+、17q+	N/A	6	N/A	16	N/A	Male	5.05479	Neuroblastoma	High risk	4	M	Non-amp
ZJUCH-NB-361	ZJUCH-NB-PL-BC-361	N/A	2.86517	N/A	Neg	N/A	0	N/A	34.9	N/A	Female	0.175342	Neuroblastoma	Very low risk	1	L1	Non-amp
ZJUCH-NB-352	ZJUCH-NB-PL-BC-352	N/A	0.0888258	N/A	Neg	N/A	2	N/A	23.2	N/A	Female	5.32055	Ganglioneuroma	Very low risk	1	L1	Unknown
ZJUCH-NB-350	ZJUCH-NB-PL-BC-350	N/A	0.0295536	N/A	Neg	N/A	2	N/A	17.7	N/A	Female	5.31507	Ganglioneuroblastoma	Low risk	1	L2	Non-amp
ZJUCH-NB-348	ZJUCH-NB-PL-BC-348	N/A	0.0487907	N/A	Neg	N/A	4	N/A	26.7	N/A	Female	11.3644	Ganglioneuroma	Very low risk	1	L1	Unknown
ZJUCH-NB-327	ZJUCH-NB-PL-BC-327	N/A	0.068526	N/A	Neg	N/A	4	N/A	25.6	N/A	Male	3.62192	Ganglioneuroblastoma	Very low risk	1	L1	Non-amp
ZJUCH-NB-312	ZJUCH-NB-PL-BC-312	N/A	3.75854	N/A	Neg	N/A	0	N/A	11.7	N/A	Male	0.553425	Neuroblastoma	Very low risk	1	L1	Unknown
ZJUCH-NB-299	ZJUCH-NB-PL-BC-299	N/A	0.0677446	N/A	Neg	N/A	0	N/A	13.2	N/A	Female	5.68767	Ganglioneuroma	Very low risk	1	L2	Unknown
ZJUCH-NB-297	ZJUCH-NB-PL-BC-297	N/A	0.084812	N/A	Neg	N/A	0	N/A	29.3	N/A	Male	6.85479	Ganglioneuroma	Very low risk	1	L1	Unknown
ZJUCH-NB-294	ZJUCH-NB-PL-BC-294	N/A	0.0892292	N/A	Neg	N/A	0	N/A	22.9	N/A	Male	14.6685	Ganglioneuroblastoma	Very low risk	1	L1	Unknown
ZJUCH-NB-290	ZJUCH-NB-PL-BC-290	N/A	0.0721994	N/A	Neg	N/A	0	N/A	22.6	N/A	Male	7.58082	Ganglioneuroblastoma	Very low risk	1	L1	Non-amp
ZJUCH-NB-276	ZJUCH-NB-PL-BC-276	N/A	0.159616	N/A	Neg	N/A	0	N/A	16.9	N/A	Male	6.99452	Ganglioneuroblastoma	Very low risk	1	L1	Unknown
ZJUCH-NB-272	ZJUCH-NB-PL-BC-272	N/A	0.0599232	N/A	Neg	N/A	7	N/A	23.5	N/A	Female	1.79452	Neuroblastoma	Very low risk	2	L1	Non-amp
ZJUCH-NB-228	ZJUCH-NB-PL-BC-228	N/A	6.45343	N/A	Neg	N/A	0	N/A	16.5	N/A	Female	7.42192	Ganglioneuroma	Very low risk	1	L1	Unknown
ZJUCH-NB-332	ZJUCH-NB-PL-BC-332	ZJUCH-NB-PL-AC-332	16.1506	3.81991	3-、4-、7+、9p-、10-、14-、16-、17+、18+	10p-、21-	2	0	18.9	12.6	Male	4.04384	Neuroblastoma	High risk	4	M	Non-amp
ZJUCH-NB-609	ZJUCH-NB-PL-BC-609	ZJUCH-NB-PL-AC-609	19.5256	0.691964	1p-、3q+、4q+、9p-、11p-、12+、16q-、17q+、21q+	Neg	9	0	15.2	17.1	Male	1.56164	Neuroblastoma	High risk	3	L2	Amp
ZJUCH-NB-329	ZJUCH-NB-PL-BC-329	ZJUCH-NB-PL-AC-329	21.4036	0.407956	1p-、1q+、2p+、3p-、15-、16q+、17q+、22+	Neg	3	0	20.2	17.1	Male	0.720548	Neuroblastoma	High risk	4	M	Amp
ZJUCH-NB-638	ZJUCH-NB-PL-BC-638	ZJUCH-NB-PL-AC-638	48.4511	0.345053	1p-、1q+、2p+、2q-、3p-、3q+-、4-、5+、6-、7+、8-、10p-、11q+、12+、13+、14-、16q-、17q+、18q-、21+、22-	Neg	6	8	16.4	18.3	Male	6.65753	Neuroblastoma	High risk	4	M	Non-amp
ZJUCH-NB-311	ZJUCH-NB-PL-BC-311	ZJUCH-NB-PL-AC-311	8.92558	0.331048	1p-、2p+、7+、11q-、16q+、17q+	Neg	5	0	18.2	16.7	Male	3.2137	Neuroblastoma	High risk	4	M	Non-amp
ZJUCH-NB-266	ZJUCH-NB-PL-BC-266	ZJUCH-NB-PL-AC-266	2.88653	0.319718	Neg	Neg	37	0	13.6	17.9	Male	3.23562	Neuroblastoma	Intermediate risk	3	L2	Non-amp
ZJUCH-NB-264	ZJUCH-NB-PL-BC-264	ZJUCH-NB-PL-AC-264	19.1468	0.317001	3p-、7+、9q+、11q-、12+、13+、17q+	Neg	6	1	21.6	18	Male	4.31233	Neuroblastoma	High risk	4	M	Non-amp
ZJUCH-NB-467	ZJUCH-NB-PL-BC-467	ZJUCH-NB-PL-AC-467	3.01275	0.257381	1q+ 、2+、3-、4-、6+、7+、9-、11-、13+、14-、17+、21-	3p- 、17+	2	0	21.8	15.3	Male	0.0410959	Neuroblastoma	Low risk	3	L1	Non-amp
ZJUCH-NB-608	ZJUCH-NB-PL-BC-608	ZJUCH-NB-PL-AC-608	44.4626	0.229358	1+-、2+、3-、4-、5-、6+-、7+、8-、9-、10-、11+-、12+、13+、14-、15-、16-、17+-、18+、20-、21-	5q-、16-、18q-	3	0	18.4	12.2	Male	3.12055	Neuroblastoma	High risk	4	M	Amp
ZJUCH-NB-390	ZJUCH-NB-PL-BC-390	ZJUCH-NB-PL-AC-390	0.292183	0.220918	Neg	Neg	10	6	12.6	18.6	Female	6.36438	Ganglioneuroblastoma	Low risk	3	L2	Non-amp
ZJUCH-NB-331	ZJUCH-NB-PL-BC-331	ZJUCH-NB-PL-AC-331	12.3989	0.130859	1p-、4+、8p-、11q+、12+、15-	Neg	4	6	17.1	18	Male	8.12055	Neuroblastoma	High risk	3	L2	Amp
ZJUCH-NB-405	ZJUCH-NB-PL-BC-405	ZJUCH-NB-PL-AC-405	10.2191	0.104668	All	Neg	1	1	19.8	14.2	Male	5.89041	Neuroblastoma	Intermediate risk	3	L2	Non-amp
ZJUCH-NB-523	ZJUCH-NB-PL-BC-523	ZJUCH-NB-PL-AC-523	15.2499	0.104181	All	16p-、18+	5	6	36.3	15.6	Female	5.31507	Neuroblastoma	High risk	4	M	Non-amp
ZJUCH-NB-698	ZJUCH-NB-PL-BC-698	ZJUCH-NB-PL-AC-698	9.466	0.0857962	1p-、1q+、2p+、3p-、3q+、11p-、14-、17q+	Neg	7	0	19.9	17.2	Male	0.835616	Neuroblastoma	High risk	4	M	Non-amp
ZJUCH-NB-630	ZJUCH-NB-PL-BC-630	ZJUCH-NB-PL-AC-630	16.0789	0.056236	1q-、2p+、3q+、5q+、9p+、11p+、11q-、12q+、17q+、18+	Neg	7	0	16.6	14.5	Female	4.92877	Neuroblastoma	High risk	4	M	Non-amp
ZJUCH-NB-703	ZJUCH-NB-PL-BC-703	ZJUCH-NB-PL-AC-703	12.302	0.0514959	7+、16-、17+	Neg	1	0	17.9	17.7	Female	6.74521	Neuroblastoma	Intermediate risk	3	L2	Non-amp
ZJUCH-HC-7	ZJUCH-HC-PL-7	N/A	0.0729761	N/A	Neg	N/A	N/A	N/A	28.6	N/A	Female	4	Healthy control	N/A	N/A	N/A	N/A
ZJUCH-HC-6	ZJUCH-HC-PL-6	N/A	0.195361	N/A	Neg	N/A	N/A	N/A	20.4	N/A	Female	4	Healthy control	N/A	N/A	N/A	N/A
ZJUCH-HC-30	ZJUCH-HC-PL-30	N/A	0.0668543	N/A	Neg	N/A	N/A	N/A	30.3	N/A	Male	13	Healthy control	N/A	N/A	N/A	N/A
ZJUCH-HC-29	ZJUCH-HC-PL-29	N/A	0.0674424	N/A	Neg	N/A	N/A	N/A	28.8	N/A	Male	9.65753	Healthy control	N/A	N/A	N/A	N/A
ZJUCH-HC-28	ZJUCH-HC-PL-28	N/A	0.133411	N/A	Neg	N/A	N/A	N/A	19.9	N/A	Male	8.49315	Healthy control	N/A	N/A	N/A	N/A
ZJUCH-HC-25	ZJUCH-HC-PL-25	N/A	0.0425103	N/A	Neg	N/A	N/A	N/A	37	N/A	Male	6	Healthy control	N/A	N/A	N/A	N/A
ZJUCH-HC-23	ZJUCH-HC-PL-23	N/A	0.119226	N/A	Neg	N/A	N/A	N/A	35.7	N/A	Male	4	Healthy control	N/A	N/A	N/A	N/A
ZJUCH-HC-21	ZJUCH-HC-PL-21	N/A	0.0566407	N/A	Neg	N/A	N/A	N/A	26.4	N/A	Male	3.08219	Healthy control	N/A	N/A	N/A	N/A
ZJUCH-HC-20	ZJUCH-HC-PL-20	N/A	0.161664	N/A	Neg	N/A	N/A	N/A	21.2	N/A	Male	3.08219	Healthy control	N/A	N/A	N/A	N/A
ZJUCH-HC-15	ZJUCH-HC-PL-15	N/A	0.0827737	N/A	Neg	N/A	N/A	N/A	24.8	N/A	Male	1	Healthy control	N/A	N/A	N/A	N/A
ZJUCH-HC-11	ZJUCH-HC-PL-11	N/A	0.0918633	N/A	Neg	N/A	N/A	N/A	24	N/A	Female	7.57534	Healthy control	N/A	N/A	N/A	N/A
TFx, tumor DNA fraction; INSS, International Neuroblastoma Staging System; INRGSS, International Neuroblastoma Risk Group Staging System; HRD, homologous recombination deficiency; Neg, negative; Amp, amplified; Non-amp, non-amplified. aBased on International Neuroblastoma Risk Group (INRG) classification system.
