# Supplementary material for: Copy-Number Aberrations in Circulating Tumor DNA Enable Diagnosis and Risk Stratification of Pediatric Neuroblastic Tumors
Source: Cancer Res Commun. 2026 Jan 6;6(1):36–46. doi: 10.1158/2767-9764.CRC-25-0452 (PMC12768895; doi:10.1158/2767-9764.CRC-25-0452)
Supplement: Supplementary Table S3 — Table S3. Copy-number Z-score of ctDNA samples from pNT patients and healthy controls. [file crc-25-0452_supplementary_table_s3_supps3.xlsx]

## Sheet: Supplementary Table S3
Supplementary Table S3. Copy-number Z-score of ctDNA samples from pNT patients and healthy controls.
Sample name	chr1p	chr1q	chr2p	chr2q	chr3p	chr3q	chr4p	chr4q	chr5p	chr5q	chr6p	chr6q	chr7p	chr7q	chr8p	chr8q	chr9p	chr9q	chr10p	chr10q	chr11p	chr11q	chr12p	chr12q	chr13q	chr14q	chr15q	chr16p	chr16q	chr17p	chr17q	chr18p	chr18q	chr19p	chr19q	chr20p	chr20q	chr21p	chr21q	chr22q
ZJUCH-NB-PL-BC-228	0.0462526	1.03623	-0.729193	0.0695144	-3.284	-0.852754	-3.51152	-1.05228	-2.60915	-2.10559	-1.70826	-0.97196	1.8882	-0.76006	0.693216	-3.88303	4.14983	2.14149	-2.49199	1.54954	5.51331	5.60798	4.74222	-5.68881	-2.69153	1.67137	6.66959	-1.88744	-1.95287	4.17989	-0.802917	6.95101	-3.60727	1.1499	0.911952	-2.32009	-1.90024	6.24112	-2.06212	5.54862
ZJUCH-NB-PL-BC-264	-5.21515	-5.69961	-5.83882	-7.14852	-12.924	-6.08044	-5.92776	-6.8922	-4.25479	-6.72834	4.96187	-6.4028	26.5422	33.9961	-6.69189	-9.09882	-4.01247	13.5294	-4.11848	-5.35173	-1.97519	-35.094	21.0718	34.8253	24.7615	-2.02023	-2.56579	-2.80465	-3.08286	-0.455967	41.8513	-1.11671	-3.15527	1.19144	0.332197	-9.1545	-2.85049	0.921522	-3.13553	-0.707773
ZJUCH-NB-PL-BC-266	0.884326	0.171005	1.98133	-0.696512	-6.90125	-3.18564	-4.22745	-0.511463	2.88426	-3.88471	-0.554802	-1.59299	0.385873	-0.140879	-0.793489	-2.45624	1.9727	2.73311	1.43207	5.45137	2.00885	0.904884	0.940243	-2.96384	2.40405	-1.11629	3.88629	-2.77249	-2.06207	4.56544	4.84601	1.86222	-1.8524	0.971198	-0.101827	-8.97747	0.392484	3.42937	-1.6414	4.92684
ZJUCH-NB-PL-BC-272	0.449021	0.616006	-0.116806	-0.657574	-1.36851	-0.838547	0.340453	-0.193712	0.859019	-0.92182	0.142019	-0.551062	0.613773	0.373975	0.850319	-1.10607	-0.855541	0.326492	0.986183	0.302468	-0.273599	-0.255866	0.351647	0.277819	0.726291	0.274507	0.726541	0.179188	0.590317	1.99139	1.90639	0.545205	-0.372906	3.19235	2.74534	-1.78724	0.589825	0.388531	0.266739	2.02388
ZJUCH-NB-PL-BC-276	-0.373265	-0.553098	-0.86851	-1.33559	-2.69119	-1.31307	-1.31601	-0.0950893	1.11577	-1.77232	-0.906114	-0.880309	-0.0311394	-0.124353	0.69668	-1.37499	-0.381861	-0.897768	0.697294	2.00173	1.58516	0.127924	0.612685	-1.27823	1.95674	0.389864	1.02862	-0.229319	-0.465196	2.43125	1.90652	1.68046	-1.30405	3.50872	2.92947	-3.00148	-0.626373	1.61895	1.01716	1.98221
ZJUCH-NB-PL-BC-290	0.157574	0.0280288	1.09423	-1.00982	-1.2432	-0.86135	0.175315	-0.319909	0.852406	-1.16455	0.997905	-1.44341	1.09557	-0.0020686	0.57579	-1.76364	-0.0365955	-0.0855865	0.93688	-0.0235001	0.456492	0.0615083	0.825092	0.229605	1.40795	0.650391	0.223783	0.499451	0.824489	1.35284	1.59934	0.687867	-0.251668	3.37553	2.51764	-1.68528	0.512064	1.02827	0.821899	1.55698
ZJUCH-NB-PL-BC-294	0.308699	-0.576728	0.0992049	-0.809551	-2.50853	-1.45272	0.670518	-0.796621	2.03469	-1.17025	-0.515468	-0.496369	0.673446	0.609515	0.578475	-2.02557	-0.272386	-0.0662948	0.7265	0.777953	1.27673	-0.103772	0.85244	-0.406903	2.21177	0.762245	0.18264	0.580107	0.696426	2.58419	2.12776	1.63091	-0.276751	3.70637	3.84516	-2.00918	0.014482	1.1375	0.816403	1.5224
ZJUCH-NB-PL-BC-297	0.263359	-0.294099	0.252351	-1.20631	-1.88732	-1.0139	-0.366621	-0.279289	1.47916	-1.22019	0.114885	-0.695671	0.578238	0.371415	0.431199	-1.34914	-0.037377	-0.273424	0.812311	1.46232	0.522969	-0.119213	0.19722	-1.10021	2.18632	0.523229	0.498203	0.418315	0.3549	1.74589	1.79368	1.73074	-0.217489	3.31691	2.605	-1.40217	-0.00622796	0.91267	0.786453	1.82099
ZJUCH-NB-PL-BC-299	0.733193	-0.610993	0.00750415	-1.28696	-1.771	-1.88617	0.239673	-0.561804	0.743878	-1.526	-0.458812	-1.07682	-0.331826	0.625885	1.27637	-0.686382	-0.319618	1.35019	1.69576	0.981803	0.746824	-0.236687	-0.225168	0.965865	0.231025	-0.432966	0.455612	1.25931	1.2158	3.08296	2.64943	0.0710941	-0.49221	3.89119	3.43588	-1.44232	0.0601085	1.92959	0.199311	1.8979
ZJUCH-NB-PL-BC-311	-3.84739	-1.36027	31.0173	-8.96541	-4.73211	-3.97816	-3.70449	-5.49943	0.429245	-3.20212	-3.12745	-3.3576	31.2511	29.3693	-2.85	-6.64702	-2.89344	0.57685	-0.830557	0.512991	-0.63623	-39.9981	0.977217	0.91867	0.0658047	-0.588961	-0.881938	-3.11691	7.50084	3.32378	16.543	1.81135	-0.668622	3.4824	2.1448	-5.12537	-0.245482	1.12338	-1.39807	2.66915
ZJUCH-NB-PL-BC-312	1.98581	-1.03281	-0.724462	-3.93369	-2.57189	-0.269709	-4.83718	0.0423251	1.11548	-1.24701	-7.63499	-3.96657	-3.00547	-1.1806	-3.67766	-4.20532	2.19457	2.44594	-5.07352	3.68798	4.80982	1.10201	-1.93807	-3.21911	-2.68949	-0.113658	4.91426	-2.08069	-0.622508	3.97413	1.11703	1.86954	-1.97394	0.472296	-1.16597	-0.906869	-1.28561	5.6802	-3.80769	5.97365
ZJUCH-NB-PL-BC-327	-0.00679216	0.0313583	0.181353	-0.953466	-1.88197	-1.06644	0.942701	-0.228392	1.56634	-1.18088	0.0750083	-0.446999	0.782684	0.789161	1.07789	-1.28913	0.682947	-0.157762	0.624004	0.166609	0.632297	0.174119	-0.556009	0.252622	1.51955	0.748202	0.745909	0.976768	0.477683	2.40599	1.29907	1.19427	0.0942952	3.60431	3.13535	-1.45811	0.468463	1.28042	0.389264	1.53885
ZJUCH-NB-PL-BC-329	0.673258	9.52853	19.9361	16.0104	-23.1037	-13.8577	-2.32877	-2.32028	-7.29718	-9.16994	-8.92262	-0.835097	10.7617	10.5557	-3.93217	-10.0767	-8.78198	-13.1837	-4.68014	-8.35073	5.76598	5.54449	10.5062	12.7588	-5.38465	-8.47368	-32.5846	-1.7189	21.5321	4.83322	26.0772	4.53807	4.09607	-0.387676	-1.48215	10.3021	9.98704	0.682017	1.40639	10.6997
ZJUCH-NB-PL-BC-331	-11.0516	-2.63703	-2.64752	-4.4667	-6.19641	-7.10033	25.5552	20.9425	-1.39198	-6.03226	-4.25426	-5.76216	1.80746	1.3579	-22.2714	5.49412	-4.90847	-6.34405	-3.11259	-6.22243	-5.02535	12.547	24.9771	31.8403	-3.72416	-1.85692	-8.99051	0.600849	-1.00364	2.97934	1.97059	0.836338	-2.96538	3.7336	3.54793	-3.41874	-0.559201	1.63037	-0.83515	2.60749
ZJUCH-NB-PL-BC-332	0.474898	3.65252	8.985	3.87083	-15.675	-18.0396	-20.2259	-18.8841	3.45976	0.722638	5.50271	3.10952	30.3395	32.2562	1.97674	2.01201	-9.79144	-10.1324	-12.1088	-21.3235	2.93487	2.49431	3.31919	5.20559	-5.57857	-24.0407	2.58151	-9.1939	-13.1627	18.0263	23.5857	13.4532	17.6342	-2.84875	-5.47273	-0.888891	3.29979	1.04124	-3.72515	3.07809
ZJUCH-NB-PL-BC-348	0.626547	-0.259362	-0.0898993	-0.937054	-1.59935	-0.719748	1.04659	-0.219939	1.20241	-1.08432	-0.536078	-0.914749	0.551876	0.779191	1.14859	-0.990426	0.116194	-0.622889	0.629271	0.538587	0.426984	0.299787	-0.32613	0.262144	2.00289	1.41832	0.611187	1.08028	0.323575	2.66366	1.7565	0.953895	-0.185878	3.39279	3.29246	-1.45366	0.21281	1.76875	-0.0417572	1.56532
ZJUCH-NB-PL-BC-350	-0.0154808	-0.253844	0.296348	-0.832233	-0.498652	-1.32703	0.226129	-0.475522	0.896769	-1.46818	0.81603	-1.1189	1.16395	1.20891	0.791891	-0.511822	-0.00126472	-0.183863	0.258469	0.296185	0.920333	0.430873	0.785551	0.824014	0.458331	0.14583	0.362383	1.21331	0.540196	2.10823	1.92526	0.589071	0.0637828	3.01111	2.71368	-2.19946	0.215172	1.19238	0.228334	2.20539
ZJUCH-NB-PL-BC-352	0.907037	-0.669658	-0.647523	-0.685009	-2.28216	-1.44778	0.326542	-0.481597	1.79369	-1.60538	-1.86908	-0.941616	1.12179	1.1712	1.32872	-1.745	0.0175844	-0.0956678	0.582351	1.24211	0.579508	-0.25259	0.0293074	-0.0780958	1.43537	1.07801	0.881759	1.48048	0.842494	3.03412	2.42069	0.799096	0.326651	3.45435	3.05033	-1.65595	0.348501	0.35204	-0.0609025	1.83845
ZJUCH-NB-PL-BC-361	1.61013	1.18203	11.251	9.29744	-7.87766	-7.12033	-7.45909	-7.1427	2.31873	-0.0692636	0.511437	1.02911	2.04683	2.74905	1.07944	0.492968	-4.30025	-7.26128	0.311079	2.80238	-4.57337	-5.07744	1.92166	1.08263	13.7231	-6.79759	1.95989	0.144102	1.25817	6.48988	7.10084	1.29329	0.486682	0.63793	-0.75651	-1.22768	0.984959	0.276663	0.926852	6.34391
ZJUCH-NB-PL-BC-385	2.02848	0.536741	-0.364326	-5.34253	-59.1582	-0.779019	-4.76998	-2.47942	1.07074	-1.21941	38.9001	-2.45339	1.48173	39.8988	-3.14292	-3.75173	-1.38067	-0.540492	-7.84026	1.10117	4.63275	-55.7531	1.90065	7.86073	-1.36021	-0.0705033	0.970251	-2.65112	-0.781613	1.69757	29.5547	1.57446	0.891859	0.399583	0.974518	-6.60363	-1.53138	2.3084	-5.23489	1.42057
ZJUCH-NB-PL-BC-390	0.0774988	-0.402317	-2.1509	-0.511801	-3.76929	-2.19903	-1.04691	-0.697712	1.55826	-1.34275	-0.202433	-0.0595162	0.671218	-1.68051	-0.453891	-2.26114	-0.486599	0.726576	0.665441	2.03547	0.694511	-0.0487848	2.07993	-3.25397	2.68027	0.817286	1.45556	-0.727396	-0.799393	3.38037	1.50301	1.77849	0.00412031	1.55059	2.07045	-1.43524	-0.917327	2.01933	0.495328	3.65651
ZJUCH-NB-PL-BC-405	5.99622	6.44694	9.52754	7.63683	-8.70274	-8.57368	-9.58373	-8.06542	-5.27731	-10.8239	-4.7653	-4.75918	28.6647	24.7586	-5.37078	-10.489	-8.19792	-2.70075	-5.20372	-8.07917	-5.47566	-6.65924	8.22846	9.40007	-9.95639	-7.88214	5.11007	-5.19403	-3.28257	10.3828	13.6587	4.70015	4.51148	-0.136439	-0.970116	5.51115	3.92859	0.828292	-5.45453	2.62228
ZJUCH-NB-PL-BC-413	0.775486	-0.39803	0.498324	-0.0884286	-3.11366	-1.27286	-2.02573	-1.17822	0.206692	-1.1078	-0.405329	-0.0686498	1.34495	0.540642	1.20771	-1.71931	-0.185418	-0.0305776	0.888551	2.50612	1.25468	0.0838668	0.754103	-0.844095	1.8513	0.436054	1.58103	-0.858695	0.205705	2.86027	3.05374	1.7277	-0.647055	2.52658	1.73983	-0.804433	0.33964	0.433542	0.550437	2.81364
ZJUCH-NB-PL-BC-442	0.716181	-0.788413	0.716534	-0.771549	-2.21959	-1.9007	-0.196308	-0.762732	0.750206	-1.83269	-1.3972	-1.16794	0.590565	0.506673	0.823495	-1.16684	0.172452	0.646956	1.95327	1.30475	0.973675	0.360448	1.22306	0.791463	0.655776	0.320751	0.089111	0.224195	0.906718	2.72327	2.88827	1.6989	-0.274532	3.77846	3.07247	-1.06743	0.161313	1.27279	0.174374	2.61252
ZJUCH-NB-PL-BC-452	0.901143	0.33229	-0.810224	-0.51104	-3.42654	-1.77097	-2.73172	-0.0220172	0.430154	-1.37688	-1.30714	-0.911262	-0.0972898	-0.398175	0.338447	-2.52393	0.363902	0.777122	1.22003	1.74237	1.05499	0.405962	1.09912	-1.43732	1.19519	1.34137	1.97274	-0.639055	-0.446745	2.8687	2.08008	1.44531	-0.662955	2.45001	1.95232	-2.21584	0.0675479	1.99893	0.519753	2.47298
ZJUCH-NB-PL-BC-461	-0.124869	-0.220469	0.243146	-1.34302	-1.82792	-1.38696	-3.08092	-3.79905	1.39972	-1.14774	-2.01954	-0.728596	4.0641	4.26447	0.417004	-1.41101	-0.344399	-0.442969	-1.06145	-3.02887	0.220441	0.425893	3.43546	2.92574	5.48819	-2.41812	0.510717	0.429253	0.603023	4.44327	3.71385	3.10171	1.22218	2.73388	1.95588	-2.04809	-0.00960748	1.65921	-2.64218	3.12947
ZJUCH-NB-PL-BC-464	1.36767	1.67976	-3.64837	-1.18289	-5.16912	-1.48647	-1.13298	1.46069	-0.610645	-1.76589	-3.47744	-2.14454	6.15753	0.195099	-5.05247	-6.06005	2.51947	3.53022	-4.43426	-1.81512	4.77457	1.49169	-1.09553	-12.9438	-1.71517	-0.00894228	2.79548	-2.42143	-2.23949	5.21776	1.88063	6.43668	-2.36537	-1.00131	-3.611	-4.35246	-0.922968	5.52692	-0.0368941	5.53833
ZJUCH-NB-PL-BC-467	2.32438	1.79127	2.58267	1.83103	-8.10572	-8.1228	-8.24432	-7.60906	2.9263	0.784497	11.4422	9.94668	3.11427	3.13275	2.11073	1.16534	-4.36806	-7.54854	1.12987	3.51445	-5.20508	-5.655	2.5197	2.05167	3.92945	-7.52195	2.29414	1.25337	1.46235	7.13594	8.2369	1.93671	1.49035	0.649651	-0.994489	0.510908	1.05145	0.407243	-5.17746	2.73945
ZJUCH-NB-PL-BC-473	0.257627	-0.61257	0.203847	-0.786796	-2.24793	-1.30403	0.456675	-0.330751	0.263414	-1.66177	0.0357059	-0.435111	0.109259	0.315298	0.962817	-1.53122	-0.478507	-0.0819444	1.25089	1.52691	1.09178	-0.168838	-0.23102	0.187628	1.54367	0.770349	0.760638	0.148812	0.387377	2.85797	2.48442	1.34986	0.238176	3.36309	2.91691	-2.41927	0.228363	1.39749	0.711329	2.18699
ZJUCH-NB-PL-BC-486	-0.0409997	-0.611098	0.587726	-0.692873	-3.99455	-1.38596	-0.980953	-1.24585	0.657742	-2.16878	-0.681487	0.651341	0.631341	1.63535	0.708244	-0.622902	-0.0535237	-0.0349515	-0.538027	0.463298	1.27125	-0.587981	-0.243364	-0.411435	1.91373	-0.140583	0.139915	0.672771	1.62778	3.04682	3.5478	1.91136	0.83065	2.79968	2.62385	-1.78305	-0.231431	0.32151	0.62215	2.34015
ZJUCH-NB-PL-BC-489	3.35761	-0.891979	-6.42589	-3.15246	-2.93034	-3.28466	-0.357338	3.20404	2.06802	1.82176	-3.24006	0.710466	1.41682	-2.23781	-5.39352	-6.2148	3.25107	5.58286	-8.19768	9.54696	9.8982	1.01905	1.52403	-6.34157	-7.22146	0.560361	3.37792	-1.51631	-1.13155	-0.786082	0.11943	0.298717	-1.93752	-0.239528	-1.58719	-3.10289	-0.636495	6.38889	-4.38031	5.82517
ZJUCH-NB-PL-BC-505	0.00666524	-1.3465	-0.925541	-1.55347	-4.0106	-2.49029	-0.0387941	-0.470855	3.96066	-2.13613	-2.07961	-0.88843	0.279183	0.153539	-0.281502	-2.28038	-0.113259	1.14601	-0.049338	2.71396	1.56048	-0.539033	0.708809	-1.07416	0.686431	0.749269	0.934667	0.707353	0.452415	2.8602	1.66073	2.39945	-1.16812	2.94236	2.76488	-2.02277	-0.344218	2.00403	0.382098	2.74617
ZJUCH-NB-PL-BC-513	-0.202621	-0.565542	-0.465989	-0.857721	-2.53093	-1.91566	-0.0470834	-0.366367	2.46489	-1.47452	-0.969972	-0.535313	1.50936	1.74031	1.53625	-0.56632	0.612912	-0.476857	0.977134	0.911828	0.572001	0.327589	-0.766619	0.147669	1.9931	1.42651	0.771616	0.804015	0.335612	2.92262	1.84448	2.04671	-0.563655	3.36775	2.81978	-2.80677	0.0899485	0.897621	-0.00433901	2.21577
ZJUCH-NB-PL-BC-523	11.7081	12.3747	-9.73186	-4.49867	-8.7426	-6.91928	-7.20849	-7.2988	-5.20919	-7.17459	8.27103	-11.377	5.03568	23.1997	-4.41092	-10.2618	-4.39735	-2.77553	-4.89992	-8.3125	15.9478	-26.5916	19.7124	0.0796554	-7.87971	6.90837	-5.587	-3.13723	-4.77071	4.23841	26.0121	16.6937	21.6397	0.980532	0.154782	3.64908	5.30194	-0.255155	-4.16468	-2.72049
ZJUCH-NB-PL-BC-530	0.393698	-0.636858	0.0382974	-0.783085	-2.90683	-1.41754	-0.292521	-0.352672	2.42147	-2.09451	-1.91405	-1.15738	0.527187	1.31767	0.593546	-1.40428	-0.321393	0.132265	1.0588	1.39563	0.10673	-0.0896665	0.262275	0.588754	1.44083	0.495609	1.00757	0.943257	1.40347	2.55843	2.29499	1.17896	-0.218065	3.64189	3.15709	-2.57612	0.478977	1.12343	1.2665	2.47786
ZJUCH-NB-PL-BC-535	0.525093	0.736118	1.2649	-0.887275	-3.03097	-2.33109	-2.18575	-0.776921	2.27592	-0.00660522	0.211173	0.253711	3.39948	2.5479	1.48408	0.458819	-0.0767715	-1.36795	0.0560035	0.906468	0.322798	-0.128592	0.753955	0.110179	4.28274	-1.53398	0.179329	-0.851561	-0.866621	5.24455	4.74901	2.00908	0.56954	1.71953	0.488561	-3.25541	-0.742292	1.08869	-2.17831	1.84921
ZJUCH-NB-PL-BC-544	0.506506	-0.781452	-0.281781	-0.732231	-1.98418	-1.31178	0.627669	-0.62985	2.80298	-1.27743	-1.57539	-1.01513	0.694724	1.35704	1.07684	-1.45232	0.186813	0.0332977	1.05009	-0.0180439	0.603054	0.087918	-0.125692	0.773226	0.884103	0.761856	0.549619	0.393843	0.380468	2.15998	1.41327	1.88284	0.317252	3.29443	2.84737	-1.64489	0.269732	1.71492	0.152185	2.14298
ZJUCH-NB-PL-BC-550	0.238132	-0.259994	-0.116218	-0.803811	-1.63881	-1.41249	0.407043	-0.633026	1.54393	-1.55206	-0.212052	-1.0752	0.746588	1.15897	0.304532	-1.2905	0.0573804	-0.0483025	0.991176	1.49111	0.320645	0.0954026	-0.197146	-0.103917	0.863407	0.30255	0.289224	0.879421	0.875779	2.43925	2.24204	1.07154	0.348727	3.5429	2.74741	-1.72395	0.481282	1.68981	0.333094	1.62275
ZJUCH-NB-PL-BC-561	-0.435744	-0.45232	0.940043	-1.69598	-3.15542	-1.67672	0.32591	-0.257229	2.62894	-1.48055	-1.80503	-0.775837	1.64393	2.62632	1.09348	-1.19975	0.731126	0.0852022	0.856271	0.523357	0.640611	0.0816321	0.047472	-1.44295	3.15494	0.601894	0.493699	0.777234	-0.424658	3.30244	2.49933	2.61085	-0.337668	2.19801	1.33408	-3.01021	0.168136	1.18635	-0.0133732	2.1093
ZJUCH-NB-PL-BC-565	0.372425	-0.102344	-2.57219	-3.11631	-3.2698	-1.6899	-2.49427	0.0983521	3.23293	-1.59377	-0.334741	-0.12958	-1.07172	-1.66328	-1.34583	-3.3842	2.12353	0.711294	0.161748	0.551183	2.63012	0.961652	1.47412	-3.62716	-1.66375	1.17259	1.95787	-2.6625	-0.695407	1.9608	2.47019	1.84001	-1.41531	-0.133301	0.664472	-4.24058	-1.95324	4.02134	-0.537339	2.10323
ZJUCH-NB-PL-BC-577	1.22351	0.368111	1.70959	-0.0621075	-3.96427	-2.65464	-0.948229	-0.731205	1.20494	-2.83377	0.869342	0.778943	4.08807	3.68932	0.315558	-1.62336	0.17698	-1.2417	0.00611965	-0.6097	-0.0704612	-0.194499	0.717358	0.479581	0.108095	-1.15636	-0.234128	-0.197316	-0.474727	4.23478	3.39221	1.68732	-1.09433	2.41889	2.02156	-2.80567	-0.0963676	2.02109	-0.055473	2.51844
ZJUCH-NB-PL-BC-583	0.577305	-0.637583	0.0781421	-1.2363	-3.20934	-2.45159	-0.774491	-0.527829	1.39636	-1.43965	-0.378102	-0.683696	1.86758	1.07505	1.00954	-2.06395	-0.227819	0.491988	0.62499	1.73585	0.65729	0.155453	-0.182931	-0.818216	1.77098	0.429067	1.36066	-0.613516	-0.430547	3.50435	2.0205	2.48691	-1.11083	2.4825	2.27893	-2.54136	0.794619	3.08004	0.545791	2.59304
ZJUCH-NB-PL-BC-584	0.411373	-0.505539	0.593829	-0.975552	-2.43291	-1.46589	0.216822	0.123695	2.51281	-0.992329	-0.0853138	-0.526151	2.52959	1.45282	0.629429	-1.53089	0.576565	-0.825662	0.864072	2.08731	1.57556	0.0883504	-1.09557	-1.03444	1.40873	1.15421	0.946802	0.195269	-0.016691	2.72899	1.70644	1.8823	-0.786942	2.73502	2.35844	-2.99086	-0.0453396	1.62548	-0.199184	1.46779
ZJUCH-NB-PL-BC-597	0.153858	0.000981	0.868452	-0.7983	-1.85043	-1.0351	-0.638487	-0.557886	1.14213	-1.16717	-0.879082	-0.79344	0.219726	0.510505	0.608811	-1.58752	0.781484	0.534749	1.21414	0.958973	-0.221035	0.302641	0.30299	0.741339	1.7774	1.13382	0.891046	0.300733	0.644123	2.53699	2.18528	1.06767	-0.26749	3.30606	2.32011	-0.898711	0.942234	1.23635	0.90794	2.39205
ZJUCH-NB-PL-BC-608	-13.8374	1.19141	20.4136	17.268	-27.5055	-26.5804	-6.16793	-4.32399	-8.93001	-16.2617	35.0405	-47.0568	51.4391	29.0558	-2.74862	-5.02505	-11.6474	-15.5341	-11.8639	-20.0676	12.1363	-46.5552	21.7518	28.5163	14.7888	-2.23812	-19.7577	-1.34597	-1.99138	-10.3106	31.9805	9.10805	8.58145	-0.818528	-2.81543	-2.89435	-1.84289	2.78764	-4.33584	2.26841
ZJUCH-NB-PL-BC-609	-7.49077	-4.34881	-6.47406	-7.26002	-7.66135	20.1595	-4.38314	2.46144	-1.82439	-7.32264	-8.65499	-7.02214	-2.21528	-1.58637	-3.32404	-8.00293	-20.4702	-4.42659	-2.10992	-5.79069	4.52886	-4.52421	29.9655	36.5701	-4.98878	-4.62186	-5.78268	-1.69333	-4.5939	1.54463	35.6257	-0.357557	-2.38977	3.97643	-0.889209	-9.15459	-2.93185	1.5483	-0.298908	1.08019
ZJUCH-NB-PL-BC-615	0.0351453	0.704966	1.35368	0.0141026	-2.974	-1.78704	-0.919099	-1.75635	0.421676	-2.27946	-0.218019	0.291633	4.55822	3.71498	-0.132265	-1.27377	-0.862309	-1.24405	0.204958	-0.439877	-0.248876	-0.549141	0.680734	1.62467	2.87208	-0.181461	-0.169807	1.39457	0.331443	4.07497	3.00802	1.44185	0.991251	3.41844	2.59177	-2.08821	-0.0367986	1.19641	-0.284706	1.15526
ZJUCH-NB-PL-BC-618	-0.431399	0.954285	0.376487	-1.53338	-4.07032	-1.72895	-2.21111	0.0968251	0.660463	-1.1702	-0.0436832	-2.65222	0.774092	-1.41676	0.72247	-2.72775	0.807496	-0.265077	-0.492408	1.60087	3.0577	0.575674	-0.795224	-2.89494	-0.948788	1.29888	1.22863	-2.41658	-4.05761	3.12858	1.55904	2.79445	-0.971114	-0.268127	1.11356	-5.28609	-2.42617	4.17062	-0.729287	2.52993
ZJUCH-NB-PL-BC-619	0.0865142	-0.356024	-0.334257	-0.961704	-2.62821	-2.01074	-0.501395	-0.142755	2.1956	-1.43559	-1.74038	0.160799	1.43676	1.80744	0.484144	-1.59143	0.46398	-0.277523	0.801011	1.11418	0.906225	0.0996551	-0.84247	-0.434086	1.81639	0.984884	0.525198	0.869058	-0.0660837	2.77899	1.39433	1.84893	-0.365305	3.25511	3.12646	-2.64226	-0.431414	0.930847	-0.382754	1.85451
ZJUCH-NB-PL-BC-622	2.26061	0.109971	-1.96227	-2.3631	-4.65761	-2.38837	-2.23305	-1.05617	0.706782	-1.87302	0.313602	-0.0640307	-1.86065	-0.766336	1.6199	-3.65894	-0.0970129	2.02106	1.43319	0.493408	0.21139	-0.0478657	2.00479	-2.82473	-0.670065	1.20123	2.0253	-0.730411	0.572528	2.98019	2.34055	1.55909	0.495542	1.08179	1.13671	-3.40731	-0.381749	4.14868	-0.0798782	3.84738
ZJUCH-NB-PL-BC-624	-1.80576	-1.08388	-0.729884	-1.93333	-3.09189	-2.51169	-1.37123	-1.93327	-0.264877	-2.16299	-3.16373	-1.71147	9.07121	9.2489	-0.573499	-3.02304	-0.503674	-1.46107	-0.744668	-1.0418	6.48586	-6.72351	-1.46278	11.7832	-0.614702	-0.0453239	-0.473217	-0.427515	-0.154228	1.49524	10.9089	-0.129923	-0.769536	2.59314	2.0648	-7.03234	-1.06886	0.962232	-0.350229	0.800109
ZJUCH-NB-PL-BC-630	-5.74917	-8.27098	21.8708	-5.91817	-9.84163	9.31257	-5.46773	-7.26516	-3.0422	-0.970128	-5.69116	-5.94871	-3.0496	-0.344044	-3.39949	-6.69511	9.0757	-6.00308	-3.15834	-4.98754	17.5458	-45.1343	-3.69502	3.05253	-4.56124	-0.562311	-3.28107	-2.49023	-3.33875	0.864102	35.02	11.7384	17.5044	1.83582	2.65881	-6.09382	-3.11683	2.13935	-3.78389	0.257734
ZJUCH-NB-PL-BC-637	4.1619	11.622	21.9096	5.5107	-1.28593	1.19819	0.969024	-0.434487	0.190819	-0.601775	3.93007	-0.0095267	41.6546	37.114	3.28591	4.62927	-33.3457	-50.2276	-35.9052	-66.5983	-38.0761	-40.4635	-45.4144	3.77387	41.8504	-58.7816	3.06954	-27.921	-41.1876	10.387	28.7936	15.9415	18.0891	-4.23183	-13.6344	2.82243	3.56434	5.27305	-1.8858	22.1026
ZJUCH-NB-PL-BC-638	-13.4819	23.0156	25.8138	-17.8531	-19.7835	-8.82442	-16.2126	-17.9613	23.3212	19.5956	-21.5415	-17.5188	22.5275	8.99941	-10.7521	-19.1904	-8.114	-12.1783	-8.53851	-15.8368	-10.065	-4.96662	23.2583	29.7272	80.5904	-12.7957	-9.73646	-4.71832	-8.12779	-1.96673	18.0355	-5.51552	-11.8781	1.68798	0.18925	-13.7246	-6.92237	2.7625	17.7586	-36.0064
ZJUCH-NB-PL-BC-640	0.359547	-0.0296216	-0.866012	-0.301572	-3.39362	-1.50493	-0.509544	-0.353762	1.82793	-1.29664	-0.39591	-0.693518	-0.262728	1.47759	0.00811056	-1.08353	0.404282	-0.289738	1.62283	1.21962	1.24221	-0.736889	0.0255057	0.0949829	1.27677	1.55965	0.359804	0.389912	0.490986	3.54885	1.94	1.46408	-0.301264	3.7365	3.49666	-3.02978	0.307879	1.2738	1.35167	2.70299
ZJUCH-NB-PL-BC-647	-0.615482	-0.794348	-0.313764	-1.29642	-3.14901	-2.71072	1.05091	-0.602471	3.70846	-1.07337	-1.4427	-1.34022	0.569127	0.857493	0.496978	-2.56442	0.0481481	0.807689	1.35835	0.858157	0.722209	-0.182458	-1.88888	0.0194173	1.55045	2.03858	1.1591	0.530165	-0.0508109	3.04974	1.84025	1.92504	-1.63467	3.69837	3.80845	-3.29171	0.0940172	2.99543	-0.351658	1.40282
ZJUCH-NB-PL-BC-653	-9.64227	13.9649	-0.0336646	-2.0673	-3.23425	-2.26539	-0.0176834	-2.28317	0.931428	-2.29978	-0.911149	-0.965065	0.476354	0.542777	1.12805	-3.46016	-0.386373	-0.195215	0.515408	-0.0188534	-0.0762433	0.702946	2.48435	-0.456043	-0.334167	1.39531	0.281475	-0.208952	0.349062	3.55044	19.3856	1.44792	-0.998875	4.0847	4.39887	-4.12246	0.513528	1.78236	-0.587507	3.57352
ZJUCH-NB-PL-BC-655	1.10245	-0.653775	-0.978414	-1.0573	-2.59547	-1.66138	-0.434078	-0.0336785	2.00305	-2.1587	-0.881106	-0.727971	0.143305	1.5626	0.0293927	-1.57171	-0.356503	0.69965	0.950047	0.929218	-0.0202824	0.233126	-1.14431	0.551007	1.80008	0.995866	0.670743	0.790298	0.968542	3.03559	2.3705	0.619056	0.179616	3.14712	2.84282	-2.80242	0.480906	1.77364	0.758279	2.65876
ZJUCH-NB-PL-BC-658	0.143721	-0.54083	0.47394	-0.458555	-2.02959	-1.64178	0.442322	-0.419341	1.46248	-0.911031	-0.989945	-0.810495	0.788496	1.5433	0.919304	-1.12866	0.106555	0.00614253	0.452545	0.507741	0.611618	-0.136207	0.712627	-0.0787798	-0.0892887	0.674512	0.0971732	1.19038	0.795343	2.16822	1.86471	1.45615	0.281056	3.71674	3.07819	-2.27115	0.318683	1.09251	0.171191	2.13902
ZJUCH-NB-PL-BC-698	-23.0918	27.3382	18.1406	-2.34488	-18.8085	12.3734	-3.38288	-3.99642	0.653394	-2.16772	-0.603738	-1.21955	-1.37633	1.29609	-1.09926	-4.07543	-1.53159	-1.1858	-1.30599	0.684565	-3.18241	-3.93888	0.126865	1.17881	5.47156	-26.5333	0.878394	1.65898	0.0821719	4.11621	18.8076	0.896646	-1.71055	3.91843	4.19678	-2.7497	0.876157	0.533641	-0.152986	2.67726
ZJUCH-NB-PL-BC-702	0.592925	0.0843682	-0.475651	-0.945577	-2.18519	-1.24592	0.665219	-0.192342	0.976368	-1.44216	-0.620825	-1.30138	0.664448	1.09877	0.720128	-0.847959	0.644569	0.165901	1.18257	0.697182	0.187629	0.221795	0.654107	0.756025	1.50239	0.79256	0.262868	1.06732	0.600368	3.02874	1.76882	1.21774	0.383709	3.69585	3.62851	-1.40569	0.284956	1.09094	1.12728	1.9178
ZJUCH-NB-PL-BC-703	3.60574	3.23912	8.9012	6.45359	-11.7364	-11.5513	-14.2878	-12.0291	0.395795	-2.52745	3.32978	0.614752	27.0036	28.8546	-8.91791	-15.1296	-7.54561	-0.835715	2.65273	5.11964	-7.39624	-8.61466	13.7186	17.3038	-14.8228	-12.8614	-6.532	-7.19754	-9.2209	8.38997	19.8213	4.64386	5.4305	-0.813727	-2.13004	1.10465	2.26631	1.27962	-7.86117	4.83557
ZJUCH-NB-PL-BC-706	0.373978	0.348334	0.0428901	-0.42323	-2.32967	-1.46651	0.524661	-0.308319	1.81452	-1.83155	-1.04317	-0.893621	1.24171	1.29162	0.916549	-1.44035	-0.610754	-0.524542	0.616044	1.47895	0.948213	-0.170882	0.196359	0.895998	0.305083	1.62764	0.892976	0.956353	0.692047	2.33242	1.36003	1.30935	-0.231101	3.71426	3.1935	-2.19655	0.467133	1.75081	-0.390067	1.6598
ZJUCH-NB-PL-BC-707	0.246178	-0.116491	0.475954	-0.764536	-2.09248	-1.10974	-0.2438	-0.142618	1.39135	-1.05976	-0.438619	-1.55841	-0.580567	0.862147	0.6961	-1.32118	-0.139609	0.207481	0.755902	1.52358	0.934429	0.369755	0.233475	-0.585071	1.51589	0.906383	1.17814	0.435014	0.584994	2.70615	2.49617	0.859412	0.0828255	2.52463	2.61234	-0.591026	-0.187346	1.1833	0.49406	2.58137
ZJUCH-NB-PL-BC-716	-0.319179	-0.795638	-0.0182012	-0.205069	-3.34193	-1.5713	-0.365644	-0.788247	0.76329	-2.08971	-0.7124	-0.808353	-1.6423	1.03334	-0.366846	-1.66705	-0.0106175	0.824279	1.04848	0.957669	1.52433	-0.790769	0.214535	0.516694	0.393692	0.0863684	0.462854	0.762256	0.275567	2.79787	2.9665	1.42295	-0.600795	3.67605	3.28271	-2.57281	0.389112	2.25446	0.995602	2.97204
ZJUCH-NB-PL-BC-722	1.31067	-1.01184	-0.438913	-1.09551	-3.73867	-1.63269	-0.790134	-0.73993	2.8158	-1.66992	-0.991909	-0.900947	-0.415847	2.28635	0.0602229	-2.26816	-0.180703	0.729581	2.01578	1.95451	1.62295	-0.278842	1.14698	-0.0156752	0.212938	0.694787	1.01193	0.261412	0.279947	3.01954	3.35839	2.47264	-0.482035	2.42847	2.74326	-2.72572	-0.512115	2.02217	-0.420092	3.45577
ZJUCH-NB-PL-BC-723	-1.06755	3.81576	-0.720405	-2.10996	-5.10722	-3.5738	-2.278	-2.47785	0.306094	-3.69298	-4.72257	-2.5721	-2.99729	10.0439	-1.74639	-3.00114	-0.825346	-2.01027	-0.289039	0.245272	12.6886	-13.5347	-0.623434	-1.03225	14.4064	-1.03183	-0.135842	-0.143255	-1.08675	2.52591	13.3103	0.885507	-2.19851	2.52415	2.29963	-3.43901	-0.753447	0.632161	-0.865289	2.10071
ZJUCH-NB-PL-BC-730	-6.80116	4.48311	-7.11276	-9.75987	-8.82341	-7.8085	-6.74021	-8.21355	-33.068	12.6426	-8.93977	-8.33031	45.6518	32.3067	-5.2216	-10.051	-4.45024	11.3983	-24.2855	-50.5388	14.3146	-3.76816	-5.80929	14.8456	-4.12658	-35.8919	9.25659	-3.17408	-4.43466	-2.59459	32.6507	10.2927	12.6882	-0.662855	-0.818304	-11.107	-4.73177	2.10997	-3.38385	4.63776
ZJUCH-NB-PL-BC-731	0.379228	0.476278	0.20154	-0.459742	-2.09611	-1.30724	-0.0469151	-0.758751	0.553032	-1.20837	-1.08259	-0.624297	0.964653	1.16235	0.146325	-1.55221	-0.265929	0.336138	0.366486	0.817271	0.18272	-0.282494	0.218032	0.787406	0.568881	0.640879	-0.171691	1.26541	0.132224	2.88852	2.13814	1.18238	-0.314421	3.4998	3.29651	-1.40147	0.874674	1.42865	0.34743	2.08315
ZJUCH-NB-PL-BC-732	0.0307979	-0.8014	-0.696968	-1.12414	-3.1599	-1.55089	-3.03571	-2.94133	2.09068	-1.02188	-2.2539	-0.0355504	2.61139	3.61246	-0.744652	-4.35038	-0.582148	0.0946433	0.668647	1.36086	0.895861	-0.896911	0.881763	1.13336	1.68038	-1.44718	0.812892	0.116733	-0.442926	3.13646	5.47141	3.16838	-0.157036	2.58376	2.64407	-2.6794	0.242553	1.23629	-0.0822903	1.77524
ZJUCH-NB-PL-BC-733	1.11309	51.103	-5.8141	-7.95212	-13.2224	-2.13957	-4.83284	-5.74477	-7.40933	-1.0203	8.42881	6.03132	36.2035	32.5418	-8.24626	7.60215	-5.83199	-16.8341	-7.80504	-12.2134	32.1179	-5.33574	0.196458	-5.98488	30.9833	-8.43021	-14.6842	-3.20635	-3.43224	-3.7055	43.3882	25.2485	15.8136	0.361649	0.0660351	21.1336	10.2644	2.55697	-10.6973	5.63671
ZJUCH-NB-PL-BC-744	0.813519	0.530644	-0.233599	0.235163	-2.81929	-1.4155	-0.373685	0.195447	0.913071	-1.00493	1.08918	-0.465517	0.0530786	0.389662	0.358222	-0.916568	-1.0034	1.29785	0.654761	0.565656	0.581566	0.109396	0.513724	-0.450508	1.44013	0.0580172	1.2153	0.258952	0.18302	2.68503	2.26937	1.31056	-0.392591	3.16347	2.22475	-4.00963	0.131495	1.4288	-0.157665	2.49826
ZJUCH-NB-PL-BC-748	-0.227688	-0.267217	0.36598	-0.813185	-3.29959	-1.32717	0.586163	0.516734	2.44543	-0.977599	-1.07029	-0.596207	0.0296033	1.32121	-0.320498	-1.40275	0.183966	-0.518958	0.676103	1.02359	1.11145	0.520386	0.478393	-0.302635	1.87989	0.787158	-0.062105	0.0353132	-0.618932	2.96517	2.05225	1.16856	-1.12555	3.26944	3.71715	-3.8079	0.0521016	1.59256	-0.0103835	2.00989
ZJUCH-HC-PL-6	0.695169	-0.68402	0.283128	-0.690669	-2.87208	-1.98309	-2.83024	-0.817181	2.09323	-1.65025	-1.12676	0.225057	0.893283	0.142449	0.532134	-1.82797	0.12851	0.438066	2.78247	2.07774	0.887253	0.790902	1.20439	-0.738844	1.7219	0.0799809	2.0919	0.138911	0.323887	2.77877	2.58819	2.53161	-1.75771	2.2888	1.59763	-1.98759	0.188994	1.93864	-0.177465	2.54209
ZJUCH-HC-PL-7	0.280209	-0.177959	-0.173628	-0.888182	-1.64083	-0.844296	0.625641	0.000719	1.56289	-1.23723	-0.391291	-0.858624	0.414358	0.803191	0.454533	-1.60463	0.0680299	-0.100613	0.839917	0.490137	0.574829	-0.118818	0.607346	0.353269	0.815105	0.607972	0.293352	0.373789	0.901253	2.35336	1.53079	1.21421	-0.070646	3.26354	3.10149	-1.53566	0.479474	0.171799	-0.0451024	2.02452
ZJUCH-HC-PL-11	0.294913	-0.456669	0.852503	-0.768424	-1.8034	-0.858118	-0.899803	-0.188878	1.07679	-1.39344	0.185882	-1.34062	1.58792	0.462549	0.288566	-1.8241	-0.594063	0.00091	1.19902	1.56672	0.433441	-0.206545	1.34432	-0.259861	2.16214	0.555457	1.48332	0.198418	0.72752	2.42216	1.96472	1.06746	0.361549	2.93777	2.56459	-1.17649	0.962577	1.08983	0.935875	1.95795
ZJUCH-HC-PL-15	0.478816	-0.200459	0.124829	-0.403493	-2.29317	-1.31869	1.18129	-0.645507	0.727255	-1.59638	0.108335	-1.01344	0.765618	0.696095	0.849605	-1.22526	0.121218	0.056959	1.21107	1.41942	0.473493	-0.154328	-0.0519434	0.472402	1.05767	0.384545	0.446069	0.67363	0.45978	2.68399	2.39495	0.593724	0.0721568	3.55575	2.99878	-1.28872	0.389678	0.571632	0.325637	1.97211
ZJUCH-HC-PL-20	0.383407	0.367428	-0.383385	-1.4945	-3.09214	-1.963	-1.20122	-0.26054	1.27973	-1.67637	-0.662046	-1.02055	-0.828692	-0.927794	0.188083	-2.5436	0.13573	0.548828	0.756343	0.787138	-0.018182	0.209433	1.80155	-1.72535	1.77334	0.411728	1.5386	0.155815	0.379071	2.83753	2.14703	1.10461	-0.244623	2.48522	1.84804	-3.45566	-0.4539	1.74083	0.672304	2.49468
ZJUCH-HC-PL-21	0.464617	-0.197585	0.143781	-1.09986	-2.0258	-1.19078	0.132617	-0.485044	1.00884	-1.10122	0.076725	-1.05252	0.108045	-0.102221	0.697848	-1.86248	0.0415555	0.142707	1.11547	0.942011	0.16949	0.173438	-0.0840349	-0.114417	1.30912	1.14335	0.779334	0.922666	1.00301	2.96774	2.56581	1.25374	0.170239	3.19867	2.8287	-1.8576	0.718057	0.843571	1.1069	2.20419
ZJUCH-HC-PL-23	1.51791	0.196773	0.31806	-1.0177	-2.12238	-1.22158	-0.366406	0.0547454	0.332957	-1.45475	0.639242	-0.875269	0.223481	-0.139787	1.008	-1.64859	-0.171001	0.48139	1.24368	1.2566	0.0449356	0.252932	1.40889	-0.0819861	1.62893	0.747668	0.994633	0.348425	0.951759	2.60421	2.38112	1.37282	-0.269927	2.95479	2.17854	-2.22081	0.176105	-0.275191	0.297732	2.2597
ZJUCH-HC-PL-25	0.770122	0.0856703	0.188474	-0.849082	-1.69009	-1.04773	0.286256	-0.291293	1.19015	-1.41768	0.110575	-0.540005	0.794331	0.676614	0.766976	-1.10083	0.144909	-0.0274557	1.02225	0.34806	0.270504	-0.191626	1.04712	0.710825	1.10267	0.425317	0.559646	0.838379	1.19069	2.3302	1.68915	0.676671	0.138387	3.81557	3.24167	-1.4286	0.330782	0.855907	0.38272	1.7017
ZJUCH-HC-PL-28	1.24251	0.417738	-0.146791	-1.47049	-2.15685	-1.10404	-1.29278	-0.566241	1.00177	-1.37922	-0.214264	-0.991448	-0.52473	0.239049	0.714007	-2.13672	-0.222909	0.0974952	1.60823	0.844734	0.592949	0.0264982	2.77627	-1.23905	0.436526	0.571119	1.15419	-0.298182	0.741909	2.71034	2.1126	1.26548	-0.425947	2.58298	2.47628	-3.09819	0.397657	1.48682	0.428733	2.17358
ZJUCH-HC-PL-29	0.367979	-0.0664421	0.0428143	-0.782762	-1.49248	-1.20776	0.270449	0.0138199	1.40393	-1.4474	0.154062	-0.720758	0.132645	0.882812	0.740739	-1.12192	0.0682272	0.0417687	0.857178	1.02268	0.697073	0.060383	1.11282	0.432215	0.881525	0.815868	0.0953393	0.742382	0.741214	2.89777	1.99504	0.556968	0.0801268	3.51131	3.14749	-2.44109	0.161777	0.467784	0.943326	1.93303
ZJUCH-HC-PL-30	0.348836	0.109075	0.241955	-0.760291	-1.6552	-0.994778	0.389138	-0.28291	1.32695	-1.12702	0.391516	-0.740666	0.760798	1.10259	0.631312	-0.913917	-0.0184736	0.124356	0.959608	0.257983	0.203924	-0.0418576	0.599448	1.24698	1.53396	0.768941	-0.130695	0.843188	0.963034	2.49156	1.77599	0.763306	-0.159832	3.44979	3.18282	-1.65769	0.446608	1.17093	0.559454	1.56792
